# Supplementary material for: Phylogenetic Triage and Risk Assessment: How to Predict Emerging Phytoplasma Diseases
Source: Biology (Basel). 2023 May 17;12(5):732. doi: 10.3390/biology12050732 (PMC10215655; doi:10.3390/biology12050732)
Supplement: Supplementary file 1 [file biology-12-00732-s001.zip]

Archive with 2 entries (2 files):
- Supplementary Material_revised.pdf
- SupplementaryTables_S1-S2-S3.xlsx
